# Supplementary material for: Radiation Synthesis of Selenium Nanoparticles Capped with β-Glucan and Its Immunostimulant Activity in Cytoxan-Induced Immunosuppressed Mice
Source: Nanomaterials (Basel). 2021 Sep 18;11(9):2439. doi: 10.3390/nano11092439 (PMC8469400; doi:10.3390/nano11092439)
Supplement: Supplementary file 1 [file nanomaterials-11-02439-s001.zip]

Archive with 1 entries (1 files):
- nanomaterials-1365735-supplementary.pdf
